# Supplementary material for: Autophagy Deficiency Induced by SAT1 Potentiates Tumor Progression in Triple‐Negative Breast Cancer
Source: Adv Sci (Weinh). 2024 Jul 29;11(36):2309903. doi: 10.1002/advs.202309903 (PMC11423137; doi:10.1002/advs.202309903)
Supplement: Supplementary file 2 — Supplemental Table 1 [file ADVS-11-2309903-s001.xls]

## Sheet: Sheet1
Targeted sequences of siRNAs and shRNAs
SAT1-shRNA#1	5’-GCTTTGGCATAGGATCAGAAA-3’
SAT1-shRNA#2	5’-CGACAAGGAGTACTTGCTAAA-3’
YBX1-siRNA#1	5’- CAGTTCAAGGCAGTAAATATGCA-3’
YBX1-siRNA#2	5’-GACGGCAATGAAGAAGATAA-3’
JUN-siRNA#1	5’-AGTCATGAACCACGTTAAC-3’
JUN-siRNA#2	5’-ATTCGATCTCATTCAGTATTA-3’
HERC5-siRNA#1	5’-GAAGGACTAGACAATCAGAAA-3’
HERC5-siRNA#2	5’-GCGACGAAGACATTATCAAAT-3’
Primer sequences for RT-qPCR
Gene	Forward primer (5’-3’)	Reverse primer (3’-5’)
SAT1	CCGTGGATTGGCAAGTTATT	TCCAACCCTCTTCACTGGAC
β-actin	AATCGTGCGTGACATTAAGGAG	ACTGTGTTGGCGTACAGGTCTT
YBX1	CGGAGGCAGCAAATGTTACA	GACCCCTACGACGTGGATAG
HERC5	GGCCTTATCCATGTCTGGCAA	ACCACAAGCGACAAATTCAACTT
mTOR	GCAGATTTGCCAACTATCTTCGG	CAGCGGTAAAAGTGTCCCCTG
JUN	CACGTTAACAGTGGGTGCCA	CCCCGACGGTCTCTCTTCA
Primer sequences for CHIP-qPCR
Target	Forward primer (5’-3’)	Reverse primer (3’-5’)
site A	TGTTACCCTTCCTGCCCTAG	TCCATGAGGTCTAGCCAACACT
site B	TCAGGACTTAGGAGAGCTTGTT	GCCCGGCCAAAACAATCACT
site C	CCATCAATGTGCTGAAAGAGG	AGTCAAGTGCAGTAGTCAGAG
site D	AGCTCACATTCCTTTGGTCAT	TTCTAGAGTTTCGGTGGGAGA
